# Supplementary material for: Conjugates of Chloramphenicol Amine and Berberine as Antimicrobial Agents
Source: Antibiotics (Basel). 2022 Dec 22;12(1):15. doi: 10.3390/antibiotics12010015 (PMC9854996; doi:10.3390/antibiotics12010015)
Supplement: Supplementary file 1 [file antibiotics-12-00015-s001.zip]

Archive with 1 entries (1 files):
- antibiotics-2116858-supplementary.pdf
